# Supplementary material for: Species and genotypes belonging to Echinococcus granulosussensu lato complex causing human cystic echinococcosis in Europe (2000–2021): a systematic review
Source: Parasit Vectors. 2022 Mar 28;15:109. doi: 10.1186/s13071-022-05197-8 (PMC8962544; doi:10.1186/s13071-022-05197-8)
Supplement: Supplementary file 2 — Additional file 2: Table S2. Summary of data extracted from publications reviewed in this study. [file 13071_2022_5197_MOESM2_ESM.xlsx]

## Sheet: Foglio1
	Reference	Country or area of origin of human CE cases (N of cases when > 1 country was detected)	Country where human CE cases were detected (other countries involved in the study)	E. granulosus s.l. total cases	E. granulosus s.s.	Genotypes (G1, G3, ungenotyped)	Cases locally acquired or imported from	E. ortleppi (G5)	Imported from European country/ Imported from non-European country / Locally acquired / Importing country unknown / Unknown origin	E. canadensis	Genotypes (G6/7, G10)	Cases locally acquired or imported from	E. vogeli
ALBANIA	32	ALBANIA	AUSTRIA	1	1	ungenotyped	Imported from other Ec
	45	ALBANIA	SLOVENIA	1	1	(G1)	Imported from other Ec
	PC7	ALBANIA	ITALY	1	1	(G1)	Imported from other Ec
AUSTRIA	32	AUSTRIA	AUSTRIA	25	2	ungenotyped	Locally acquired			23	(G7)	Locally acquired
	46	AUSTRIA	AUSTRIA	8	7	ungenotyped	Locally acquired			1	(G7)	Locally acquired
	32	IRAN (1), AFGHANISTAN (1), GHANA (1)	AUSTRIA	3						3	(G6)	Imported from non-Ec
	32	TURKEY (36), CHILE (1), LEBANON(1), TUNISIA(1), INDIA (1), THAILAND (1)	AUSTRIA	41	41	ungenotyped	Imported from non-Ec
BELGIUM	PC3	Importing country unknown	BELGIUM	1	1	ungenotyped	Importing country unknown
BOSNIA AND HERZEGOVINA	45	BOSNIA HERZEGONIVA	SLOVENIA	4	4	3(G1), 1(G3)	Imported from other Ec
	PC8	BOSNIA HERZEGONIVA	GERMANY	1	1	(G1)	Imported from other Ec
BULGARIA	19	BULGARIA	BULGARIA	9	9	ungenotyped	Locally acquired
	29	BULGARIA	BULGARIA	30	30	16(G1), 14(G3)	Locally acquired
	42	BULGARIA	FINLAND (SPAIN, BULGARIA, ROMANIA)	1	1	(G3)	Locally acquired
	32	BULGARIA	AUSTRIA	1	1	ungenotyped	Imported from other Ec
CROATIA	43	CROATIA	CROATIA	1	1	ungenotyped	Locally acquired
	PC2	CROATIA	CROATIA	5	5	ungenotyped	Locally acquired
FINLAND	26	FINLAND	FINLAND	1						1	(G10)	Locally acquired
	28	ALGERIA	FINLAND (TURKEY, ITALY, SPAIN)	1	1	(G1)	Imported from non-Ec
	42	Importing country unknown (Eastern Europe)	FINLAND (SPAIN, BULGARIA, ROMANIA)	1	1	(G3)	Imported from other Ec
FRANCE	25	FRANCE	FRANCE	2				2	Locally acquired
	41	FRANCE	FRANCE	1	1	(G1)	Locally acquired
	40	FRANCE	FRANCE	1				1	Locally acquired
	PC4	ALGERIA (3), MOROCCO (9), TUNISIA (1)	FRANCE	13	13	ungenotyped	Imported from non-Ec
	PC4	MAURITANIA (1), MALI (1)	FRANCE	2						2	(G6/7)	Imported from non-Ec
	PC4	TURKEY (1), SYRIA (1), CHINA (1)	FRANCE	3	3	ungenotyped	Imported from non-Ec
	PC4	FRANCE	FRANCE	6	5	ungenotyped	Locally acquired	1	Locally acquired
	PC4	Unknown origin	FRANCE	9	8	ungenotyped	Unknown origin			1	(G6/7)	Unknown origin
GERMANY	51	Importing country unknown	GERMANY	43	42	ungenotyped	Importing country unknown	1	Imported
	PC8	Unknown origin	GERMANY	1	1	(G1)	Unknown origin
	PC8	LEBANON (1), IRAQ (4), TURKEY (9), RUSSIA (2), MOROCCO (2), TUNISIA (1), ALGERIA (1), ARMENIA (1), KAZAKHSTAN (1), ERITREA (1)	GERMANY	23	23	19(G1), 4(G3)	Imported from non-Ec
	PC8	IRAN	GERMANY	1						1	(G6/7)	Imported from non-Ec
GREECE	32	GREECE	AUSTRIA	1	1	ungenotyped	Imported from other Ec
	PC10	GREECE	GREECE	1	1	(G1)	Locally acquired
HUNGARY	44	HUNGARY	HUNGARY (SLOVAK REPUBLIC, POLAND, UKRAINE, ROMANIA)	1	1	(G1)	Locally acquired
	32	HUNGARY	AUSTRIA	1						1	(G7)	Imported from other Ec
	PC9	HUNGARY	HUNGARY	1	1	ungenotyped	Locally acquired
ITALY	17	ITALY	ITALY	5	5	3(G1), 2(G3)	Locally acquired
	38	ITALY	ITALY	1	1	(G1)	Locally acquired
	39	ITALY	ITALY	8	8	1(G1), 7(G3)	Locally acquired
	32	ITALY	AUSTRIA	1	1	ungenotyped	Imported from other Ec
	51	ITALY	ITALY	10	10	2(G1), 3(G3), 5(ungenotyped)	Locally acquired
	51	CHINA (1), MOROCCO (1)	ITALY	2	2	1(G3), 1 (ungenotyped)	Imported from non-Ec
	PC6	ITALY	ITALY	4	4	3(G1), 1(G3)	Locally acquired
	PC6	GHANA	ITALY	1	1	(G1)	Imported from non-Ec
	53	ITALY	ITALY	1	1	(G1)	Locally acquired
	PC7	ITALY	ITALY	9	9	(G1)	Locally acquired
	PC8	ITALY	GERMANY	3	3	(G1)	Imported from other Ec
	PC7	ALGERIA (1), MOROCCO (1), NIGERIA (1)	ITALY	3	3	(G1)	Imported from non-Ec
LITHUANIA	50	LITHUANIA	LITHUANIA	3						3	(G7)	Locally acquired
LUXEMBURG	PC4	Importing country unknown	LUXEMBURG	1						1	(G6/7)	Importing country unknown
NORWAY	PC5	Unknown origin	NORWAY	1	1	(G1)	Unknown origin
POLAND	22	KAZAKHSTAN	POLAND	1	1	(G1)	Imported from non-Ec
	22	POLAND (travel history in Turkey)	POLAND	1	1	(G1)	Locally acquired
	22	POLAND	POLAND	7						7	(G7)	Locally acquired
	23	POLAND	POLAND	6				1	Locally acquired	5	(G7)	Locally acquired
	24	POLAND	POLAND	30						30	(G7)	Locally acquired
	31	POLAND	POLAND	3						3	(G7)	Locally acquired
	47	POLAND	POLAND	16						16	(G7)	Locally acquired
	44	POLAND	POLAND (SLOVAK REPUBLIC, UKRAINE, ROMANIA, HUNGARY)	1						1	(G7)	Locally acquired
	54	POLAND	POLAND (other non European countries)	3						3	(G7)	Locally acquired
PORTUGAL	16	PORTUGAL	PORTUGAL	1	1	ungenotyped	Locally acquired
REPUBLIC OF NORTH MACEDONIA	45	REPUBLIC OF MACEDONIA	SLOVENIA	2	2	(G1)	Imported from other Ec
	PC8	REPUBLIC OF MACEDONIA	GERMANY	1	1	(G1)	Imported from other Ec
"REPUBLIC OF KOSOVO"	PC4	"REPUBLIC OF KOSOVO"	FRANCE	1	1	ungenotyped	Imported from other Ec
REPUBLIC OF MOLDOVA	36	REPUBLIC OF MOLDOVA	REPUBLIC OF MOLDOVA	14	13	ungenotyped	Locally acquired			1	(G7)	Locally acquired
	PC4	REPUBLIC OF MOLDOVA	FRANCE	2	2	ungenotyped	Imported from other Ec
ROMANIA	15	ROMANIA	ROMANIA	2	2	(G1)	Locally acquired
	30	ROMANIA	ROMANIA	60	59	ungenotyped	Locally acquired			1	(G6/10)	Locally acquired
	37	ROMANIA	ROMANIA	1	1	ungenotyped	Locally acquired
	44	ROMANIA	ROMANIA (SLOVAK REPUBLIC, POLAND, UKRAINE, HUNGARY)	2	2	(G1)	Locally acquired
	42	ROMANIA	ROMANIA (SPAIN, BULGARIA, FINLAND)	1	1	(G3)	Locally acquired
	32	ROMANIA	AUSTRIA	3	3	ungenotyped	Imported from other Ec
	PC4	ROMANIA	FRANCE	2	2	ungenotyped	Imported from other Ec
	51	ROMANIA	ITALY	1	1	(G1)	Imported from other Ec
	53	ROMANIA	ROMANIA	1	1	(G1)	Locally acquired
	PC7	ROMANIA	ITALY	2	2	(G1)	Imported from other Ec
	PC8	ROMANIA	GERMANY	1						1	(G7)	Imported from other Ec
SERBIA	21	SERBIA	SERBIA	1						1	(G7)	Locally acquired
	49	SERBIA	SERBIA (other non European countries)	4	2	(G1)	Locally acquired			2	(G7)	Locally acquired
	PC8	SERBIA	GERMANY	4	4	(G1)	Imported from other Ec
SLOVAK REPUBLIC	35	SLOVAK REPUBLIC	SLOVAK REPUBLIC	2						2	(G7)	Locally acquired
	44	SLOVAK REPUBLIC	SLOVAK REPUBLIC (POLAND, UKRAINE, ROMANIA, HUNGARY)	2						2	(G7)	Locally acquired
	55	SLOVAK REPUBLIC (travel history in Romania, Bulgaria, Croatia)	SLOVAK REPUBLIC	2	2	(G1)	Locally acquired
SLOVENIA	45	Unknown origin	SLOVENIA	1	1	(G1)	Unknown origin
	45	SLOVENIA	SLOVENIA	5						5	(G7)	Locally acquired
SWITZERLAND	PC1	Importing country unknown	SWITZERLAND	32	29	22(G1), 7(G3)	Importing country unknown			3	(G6/7)	Importing country unknown
	PC1	SWITZERLAND	SWITZERLAND	1				1	Locally acquired
SPAIN	20	SPAIN	SPAIN	23	23	(G1)	Locally acquired
	28	SPAIN	SPAIN (TURKEY, ITALY, FINLAND)	2	2	(G1)	Locally acquired
	42	SPAIN	SPAIN (BULGARIA, ROMANIA, FINLAND)	1	1	(G3)	Locally acquired
	48	SPAIN	SPAIN	17	17	(G1)	Locally acquired
	53	SPAIN	SPAIN	2	2	(G1)	Locally acquired
	PC8	SPAIN	GERMANY	1	1	(G1)	Imported from other Ec
THE NETHERLANDS	33	SURINAME	THE NETHERLANDS	1									1
	34	SURINAME	THE NETHERLANDS	1									1
UK	18	UK (England, Wales)	UK	4	4	1(G1), 3(ungenotyped)	Locally acquired
UKRAINE	44	UKRAINE	UKRAINE (SLOVAK REPUBLIC, POLAND, ROMANIA, HUNGARY)	1						1	(G7)	Locally acquired
	PC7	UKRAINE	ITALY	1	1	(G1)	Imported from other Ec
(FORMER YUGOSLAVIA)	32	FY (BOSNIA, SERBIA, KOSOVO, MACEDONIA)	AUSTRIA	18	18	ungenotyped	Imported from other Ec
	32	FY (SERBIA, MACEDONIA)	AUSTRIA	9						9	(G7)	Imported from other Ec
			TOTAL:	599	460			7		130			2
